# Supplementary material for: The profile of steroid hormones in human fetal and adult ovaries
Source: Reprod Biol Endocrinol. 2024 May 22;22:60. doi: 10.1186/s12958-024-01233-7 (PMC11110185; doi:10.1186/s12958-024-01233-7)
Supplement: Supplementary file 1 — Supplementary Material 1 [file 12958_2024_1233_MOESM1_ESM.xlsx]

## Sheet: Table S1
Table S1: Steroid hormone names, CAS numbers and abbreviations.
Steroids - common names	CAS number	Abbreviations
Dihydrotestosterone	521-18-6	DHT
17α-Hydroxypregnenolone	387-79-1	17OH-PREG
Pregnenolone	145-13-1	P5
17α-Hydroxyprogesterone	68-96-2	17OH-PROG
Testosterone	58-22-0	T
Androstenedione	63-05-8	A4
Corticosterone	50-22-6	CORTICO
11-Deoxycorticosterone	64-85-7	11-DOC
11-Deoxycortisol	152-58-9	11-DOS
Cortisol	50-23-7	CO-SOL
Progesterone	57-83-0	P4
Cortisone	53-06-5	CO-SONE
Dehydroepiandrosterone	53-43-0	DHEA
5α-Androsterone	53-41-8	ANDROST
5α-Androstenediol	521-17-5	AND-IOL
17α-Hydroxydihydroprogesterone/ ((5alpha)-17-Hydroxypregnane-3,20-dione)	570-59-2	17-OH-DHP
5α-Androstanedione	846-46-8	AND-AN
Estrone	53-16-7	E1
Estradiol (17β-Estradiol)	50-28-2	E2
Estriol	50-27-1	E3
17α-Estradiol	57-91-0	17A-E2

## Sheet: Table S2
Table S2: Steroid hormone internal standard names and CAS numbers. In parenthesis are those internal standards, which do not have their own CAS number and thus the native CAS number is used instead.
Steroids - common names	CAS number
Androstene-3,17-dione-2,3,4-13C3	327048-86-2
5α-Dihydrotestosterone-16,16,17-D3	79037-34-6
Cortisol-9,11,12,12-D4	73565-87-4
Corticosterone-9,11,12,12-D4	(50-22-6)
5α-Androstenediol-16,16,17-D3	(521-17-5)
17α-Hydroxyprogesterone-2,3,4-13C3	1356154-92-1
Cortisone-2,2,4,6,6,9,12,12-D8	(53-06-5)
5α-Androsterone-2,2,4,4-D4	361432-60-2
Dehydroepiandrosterone-2,2,3,4,4,6-D6	1261254-39-0
Testosterone-2,3,4-13C3	327048-83-9
5α-Androstanedione-2,3,4-13C3	(846-46-8)
Progesterone-2,3,4-13C3	327048-87-3
Pregnenolone-20,21-13C2-16,16-D2	(145-13-1)
11-Deoxycortisol D5	1258063-56-7
17β-Estradiol-2,3,4-13C3	1261254-48-1
Estrone-2,3,4-13C3	1241684-29-6
Estriol-2,3,4-13C3	1255639-56-5

## Sheet: Table S3
Table S3: Clinical metadata of first and second trimester fetal ovarian tissue cultures: Gestational Week (GW), Trimester (1st or 2nd), Maternal Age (years), Maternal Body Mass Index (BMI) (kg/m2), Maternal Smoking
Fetal ovarian tissue cultures
Sample Code	GW	Trimester	Maternal Age	Maternal BMI	Maternal Smoking
fo-a1	13+3	1	30	23.255	No
fo-a2	12+5	1	33	21.7193	Yes
fo-a3	12+2	1	21	25.4325	Yes
fo-a4	13+1	1	21	26.4381	No
fo-a5	14	1	29	28.7037	No
fo-a6	14+1	1	36	29.7211	No
fo-a7	10	1	22	26.4792	No
fo-a8	11+4	1	21	18.7436	Yes
fo-b1	19+5	2	20	31.6443	No
fo-b2	16+6	2	31	42.9687	No
fo-b3	18+1	2	25	32.7919	No
fo-b4	15+2	2	38	22.4996	No
fo-b5	18+1	2	26	24.677	No
fo-b6	16+6	2	23	34.0807	No
fo-b7	18+2	2	31	28.3531	Yes

## Sheet: Table S4
Table S4: Clinical metadata of adult ovarian tissue cultures: Age (years), Body Mass Index (BMI) (kg/m2), Smoking, Diseases Affecting Ovaries, Androgen Treatment
Adult Ovarian tissue cultures
Sample Code	Age	BMI	Smoking	Diseases Affecting Ovaries	Androgen Treatment
AO-1	26	25.5	Yes	No	No
AO-2	29	19.5	No	No	No
AO-3	32	23.5	No	No	No
AO-4	32	40.8	No	No	No
AO-5	29	26.3	Not listed	No	No
AO-6	32	40.9	No	No	No
AO-7	34	22.2	No	No	No
AO-8	29	23	No	No	No
AO-9	32	35.9	No	No	No
AO-10	31	50	No	No	No
AO-11	28	31.2	No	No	No
AO-12	30	23.4	No	No	No
AO-13	27	31.2	No	No	No

## Sheet: Table S5
Table S5: Clinical metadata of follicular fluid samples: Age (years), Body Mass Index (BMI) (kg/m2), Smoking Status, Anti-Mullerian Hormone (AMH) (ng/ml), Basal antral follicle count (AFC) (Number of follicles >18mm: N), Parity (N), Number of previous IVF treatments (Prev_IVF) (N)
Follicular fluid
Sample Code	Age	BMI	Smoking Status	AMH	AFC	Parity	Prev_IVF
FF-1	33	21.7776	No	ND	11	1	1
FF-2	34	19.4874	No	ND	15	1	1
FF-3	31	20.3074	No	1.2	8	0	0
FF-4	38	23.4236	No	0.3	3	0	0
FF-5	32	19.5682	No	ND	9	0	1
FF-6	40	24.7721	No	1.7	6	2	0
FF-7	36	22.6757	No	0.6	3	1	0
FF-8	33	32.6905	No	ND	13	0	0
FF-9	39	19.8177	No	ND	9	1	0
FF-10	40	25.2826	No	0.07	6	0	1
FF-11	38	22.6757	No	ND	14	4	0
FF-12	30	21.7993	No	ND	19	1	2
FF-13	31	23.1473	No	ND	12	0	0
FF-14	28	23.3887	No	ND	25	0	0
ND. Not determined

## Sheet: Table S6
Table S6: Analytical performance based on quality control samples showing the inter-day and intra-day repeatability.
Accuracy = 100 x [measured concentration] / [weighed or actual concentration]
Precision = [standard deviation / mean of Accuracy] x 100
Inter-day repeatability							Intra-day repeatability
Based on 3 replicates of 6 different measurements.							Based on 8 replicates of one measurement.
Inter-day repeatability was assessed after the addition of filtration step of samples before underivatised steroids analysis with LC-MS/MS, so as to avoid contamination of the column with matrix from samples during frequent use. This additional step subsidised the accuracy measured during validation and intra-day repeatability.
Underivatised steroids	6 ng/ml						Underivatised steroids	300 pg/ml			3 ng/ml
	Accuracy %	Standard Deviation	Precision %					Accuracy %	Standard deviation	Precision %	Accuracy %	Standard deviation	Precision %
DHT	89.7443	8.64977	9.63824				DHT	96.7459	4.60755	4.76253	96.3107	2.14065	2.22265
17OH-PREG	83.3478	20.8402	25.0038				17OH-PREG	115.219	16.0957	13.9696	115.614	8.28277	7.16415
P5	82.4776	11.2019	13.5818				P5	114.299	5.05828	4.42547	75.9417	1.77197	2.33333
17OH-PROG	89.6976	5.6161	6.26115				17OH-PROG	127.489	7.12982	5.59251	138.678	7.28276	5.25156
T	92.655	7.1407	7.70676				T	107.675	< 1	< 1	112.972	1.58546	1.40341
A4	95.2743	6.14504	6.44984				A4	125.044	1.9243	1.5389	118.564	1.70624	1.43909
CORTICO	86.3703	6.80697	7.88114				CORTICO	115.036	5.06501	4.40298	121.239	2.6655	2.19854
11-DOC	63.5653	12.8168	20.1633				11-DOC	103.641	2.1198	2.04534	103.247	2.96244	2.86928
11-DOS	93.6333	8.63769	9.22502				11-DOS *	161.309	2.9434	1.8247	155.886	5.65545	3.62793
CO-SOL	90.9402	3.78103	4.1577				CO-SOL	121.377	4.30371	3.54573	119.078	1.66601	1.39909
P4	80.4778	7.04888	8.75879				P4	114.688	1.52297	1.32793	117.421	3.83683	3.26759
CO-SONE	90.7993	11.3312	12.4794				CO-SONE	117.665	1.64121	1.39482	118.891	1.39034	1.16943
DHEA	92.8758	7.43899	8.00961				DHEA	124.52	6.95829	5.58809	88.906	3.27038	3.67847
ANDROST	105.064	41.2821	39.2925				ANDROST	120.451	11.2262	9.32013	123.359	11.0823	8.98384
AND-IOL	98.8456	7.48787	7.57532				AND-IOL	< LOD			138.145	6.52842	4.72578
17-OH-DHP	108.506	61.9044	57.0519				17-OH-DHP	123.051	5.96733	4.84946	103.256	8.16877	7.9112
AND-AN	85.6485	6.80288	7.94279				AND-AN	105.294	6.24435	5.93042	107.673	2.40067	2.2296
E1	76.6805	5.99612	7.81962				E1	112.203	3.24331	2.89058	110.478	2.77901	2.51545
E2	90.3231	23.4544	25.9672				E2	100.606	6.2586	6.22091	104.542	2.37547	2.27226
E3	91.4264	7.27412	7.95626				E3	119.07	1.50982	1.26801	119.123	1.45516	1.22156
17A-E2	94.8209	26.6638	28.1201				17A-E2	103.711	4.56158	4.39834	102.405	6.98935	6.82522
							* Accuracy for 11-DOS in the intra-day repeatability was calculated based on the internal standard of CO-SOL, but the accuracy in the inter-day repeatability was calculated based on the internal standard of 11-DOS.
Dansylated estrogens	10 pg/ml						Dansylated estrogens	10 pg/ml			25 pg/ml
	Accuracy %	Standard Deviation	Precision %					Accuracy %	Standard deviation	Precision %	Accuracy %	Standard deviation	Precision %
E1	92.3265	20.0293	21.694				E1	110.387	6.14112	0.0556324	101.55	4.28816	0.0422271
E2	78.5278	15.2942	19.4761				E2	111.429	7.38793	0.0663018	101.783	2.98715	0.0293482
E3	84.7936	15.1167	17.8276				E3	93.9443	3.43636	0.0365787	93.712	3.30829	0.0353027
17A-E2	79.7463	11.4378	14.3427				17A-E2	107.796	2.06881	0.0191919	103.408	3.40376	0.032916

## Sheet: Table S7
Table S7: Limit of detection for each steroid hormone.
Steroids	LOD (pg/ml)
DHT	11.86
17OH-PREG	125.02
P5	75.8184
17OH-PROG	5.14153
T	0.5
A4	3
CORTICO	21.5292
11-DOC	2.85745
11-DOS	2.6
CO-SOL	3
P4	3.33216
CO-SONE	0.9
DHEA	42.0277
ANDROST	44
AND-IOL	34.3001
17-OH-DHP	70
AND-AN	107.17
E1*	0.754426
E2*	1.56
E3*	1.77761
17A-E2*	1.01986
*after dansylation

## Sheet: Table S8
Table S8: Transitions and analytical method.
Underivatised Steroids	Ionization	Ion	Q1	Q3	Retention Time (min)	Colision Energy (CE)	Collision Cell Exit Potential (CXP)	Declustering Potential (DP)	calibration range (pg/ml)			Derivatised estrogens	Ionization	Ion	Q1	Q3	Expected RT (min)	Start RT (min)	End RT (min)	CE	calibration range (pg/ml)
Dihydrotestosterone	ESI+	Quantifier	291.187	255.2	9.7	23	16	71	5.6 - 8840			Estrone-dansyl	ESI+	Quantifier	504.192	171.1	12.7	11.8	13	45	3.8 - 527
	ESI+	Qualifier	291.187	159.1	9.7	31	10	71					ESI+	Qualifier	504.192	156.2	12.7	12.3	13	79
17α-Hydroxypregnenolone	ESI+	Quantifier	315.163	297.1	9.3	15	18	76	284 - 27991			17α-Estradiol-dansyl	ESI+	Quantifier	506.211	171.1	13	12.6	13.3	47	11 - 646
	ESI+	Qualifier	315.163	279.1	9.3	19	20	76					ESI+	Qualifier	506.211	156.2	13	12.6	14	79
Pregnenolone	ESI+	Quantifier	317.169	159.1	10.7	31	8	60	99 - 27655			17β-Estradiol-dansyl	ESI+	Quantifier	506.212	171.1	12.9	12.5	13.3	47	5.6 - 685
	ESI+	Qualifier	317.169	281.2	10.7	19	6	60					ESI+	Qualifier	506.212	156.2	12.9	12.5	13.3	79
17α-Hydroxyprogesterone	ESI+	Quantifier	331.118	109.1	9.1	37	12	96	16 - 12054			Estriol-dansyl	ESI+	Quantifier	522.208	171.1	11.4	9.4	11.8	47	4.4 - 645
	ESI+	Qualifier	331.118	97.1	9.1	31	12	96					ESI+	Qualifier	522.208	156.2	11.4	11	11.8	81
Testosterone	ESI+	Quantifier	289.175	97	8.8	29	10	71	4.6 - 10613			Estriol-dansyl-13C3	ESI+	Quantifier	525.208	171.1	11.4	11	11.8	47
	ESI+	Qualifier	289.175	109	8.8	33	12	71				Estrone-dansyl-13C3	ESI+	Qualifier	507.192	171.1	12.7	12.3	13	45
Androstenedione	ESI+	Quantifier	287.165	97.1	8.3	29	12	1	7 - 10667			17β-Estradiol-dansyl-13C3	ESI+	Quantifier	509.212	171.1	12.9	12.5	13.3	47
	ESI+	Qualifier	287.165	109	8.3	31	12	1
Corticosterone	ESI+	Quantifier	347.157	121	7.3	31	6	76	30 - 1952
	ESI+	Qualifier	347.157	91.1	7.3	79	10	76
11-Deoxycorticosterone	ESI+	Quantifier	331.145	97.1	8.6	29	12	76	7.6 - 237
	ESI+	Qualifier	331.145	109.1	8.6	33	12	76
11-Deoxycortisol	ESI+	Quantifier	347.161	109.1	7.5	37	12	1	25 - 9225
	ESI+	Qualifier	347.161	97.1	7.5	29	12	1
Cortisol	ESI+	Quantifier	363.157	121.1	5.6	33	6	1	70 - 664
	ESI+	Qualifier	363.157	91.1	5.6	87	10	1
Progesterone	ESI+	Quantifier	315.122	97	10.1	29	12	1	15 - 2165
	ESI+	Qualifier	315.122	109.1	10.1	33	12	1
Cortisone	ESI+	Quantifier	361.138	163.1	5	33	8	121	6.9 - 1251
	ESI+	Qualifier	361.138	91	5	91	10	121
Dehydroepiandrosterone	ESI+	Quantifier	271.189	213.1	9.2	23	14	81	129 - 9306
	ESI+	Qualifier	289.181	253.1	9.2	17	16	41
5α-Androsterone	ESI+	Quantifier	273.193	147.2	10.3	27	14	126	75 - 26702
	ESI+	Qualifier	273.193	255.2	10.3	19	16	126
5α-Androstenediol	ESI+	Quantifier	273.188	159	9.1	27	18	111	353 -30596
	ESI+	Qualifier	273.188	147.2	9.1	27	10	111
17α-Hydroxydihydroprogesterone	ESI+	Quantifier	333.155	297.2	9.8	21	18	126	130 - 28444
	ESI+	Qualifier	315.174	111.1	9.8	27	14	131
5a-Androstanedione	ESI+	Quantifier	289.182	271	9.4	23	18	111	125 - 30720
	ESI+	Qualifier	289.182	253.3	9.4	23	18	111
Estrone	ESI-	Quantifier	269.056	145.1	8.8	-48	-9	-140	10 - 26693
	ESI-	Qualifier	269.056	143	8.8	-74	-11	-140
17β-Estradiol	ESI-	Quantifier	271.024	145	8.8	-54	-13	-180	32 - 11263
	ESI-	Qualifier	271.024	143	8.8	-70	-15	-180
Estriol	ESI-	Quantifier	287.039	171.1	5.3	-50	-11	-155	18.5 - 9766
	ESI-	Qualifier	287.039	145.1	5.3	-54	-9	-155
17α-Estradiol	ESI-	Quantifier	271.025	145	9	-54	-13	-180	46 - 10229
	ESI-	Qualifier	271.025	253.2	9	-46	-15	-180
Androstene-3,17-dione-2,3,4-13C3	ESI+	Quantifier	290.217	100	8.3	29	12	81
5α-Dihydrotestosterone-16,16,17-D3	ESI+	Quantifier	294.266	258.2	9.7	23	16	71
Cortisol-9,11,12,12-D4	ESI+	Quantifier	367.198	121.1	5.5	31	8	71
Corticosterone-9,11,12,12-D4	ESI+	Quantifier	351.196	121.2	7.2	33	8	76
5α-Androstenediol-16,16,17-D3	ESI+	Quantifier	276.212	147.1	9.1	29	16	76
17α-Hydroxyprogesterone-2,3,4-13C3	ESI+	Quantifier	334.18	112.1	9.1	37	12	111
Cortisone-2,2,4,6,6,9,12,12-D8	ESI+	Quantifier	369.196	169.2	4.9	33	10	116
5α-Androsterone-2,2,4,4-D4	ESI+	Quantifier	277.071	259.1	10.3	19	14	76
Dehydroepiandrosterone-2,2,3,4,4,6-D6	ESI+	Quantifier	277.189	219.1	9.2	23	14	81
Testosterone-2,3,4-13C3	ESI+	Quantifier	292.175	100	8.8	29	10	71
5α-Androstanedione-2,3,4-13C3	ESI+	Quantifier	292.182	274	9.4	23	18	111
Progesterone-2,3,4-13C3	ESI+	Quantifier	318.122	100	10.1	29	12	1
Pregnenolone-20,21-13C2-16,16-D2	ESI+	Quantifier	303.1	161.3	10.6	40	10	60
11-Deoxycortisol D5	ESI+	Quantifier	352.3	113	7.5	37	12	1
17β-Estradiol-2,3,4-13C3	ESI-	Quantifier	273.956	145.2	8.8	-52	-5	-140
Estrone-2,3,4-13C3	ESI-	Quantifier	272.056	148.1	8.8	-48	-9	-140
Estriol-2,3,4-13C3	ESI-	Quantifier	290.039	174.1	5.3	-50	-11	-155
