# Supplementary material for: The profile of steroid hormones in human fetal and adult ovaries
Source: Reprod Biol Endocrinol. 2024 May 22;22:60. doi: 10.1186/s12958-024-01233-7 (PMC11110185; doi:10.1186/s12958-024-01233-7)
Supplement: Supplementary file 2 — Supplementary Material 2 [file 12958_2024_1233_MOESM2_ESM.xlsx]

## Sheet: Figure S1
Figure S1: Release rates of steroid hormones (corticosteroids, progestogens, androgens, estrogens) from 8 first trimester and 7 second trimester human fetal ovarian tissue cultures (pg/mm3/hour). Release ratios are normalized based on the volume of the culture media, size and number of tissue explants and time of incubation. Median release rates (middle line), 25% and 75% percentiles (box borders…

## Sheet: Figure S2
Figure S2: Release rates of steroid hormones (corticosteroids, progestogens, androgens, estrogens) from 13 human adult ovarian cortex cultures (pg/mm3/hour). Release ratios are normalized based on the volume of the culture media, size and number of tissue explants and time of incubation. Median release rates (middle line), 25% and 75% percentiles (box borders) are shown. Bold numbers on the top o…

## Sheet: Figure S3
Figure S3: Release rates of steroid hormones (corticosteroids, progestogens, androgens, estrogens) from 14 human follicular fluid are shown (pg/mm3/hour). Release ratios are normalized based on the volume of the culture media, size and number of tissue explants and time of incubation. Median release rates (middle line), 25% and 75% percentiles (box borders) are shown. Bold numbers on the top of e…

## Sheet: Table S9
Table S9: Statistics of steroid hormone release rates (pg/mm3/hour) and number of detected steroids in the ovarian derived samples.
	Fetal ovarian tissue cultures of first trimester (N=8)					Fetal ovarian tissue cultures of second trimester (N=7)					Adult ovarian tissue cultures (N=12)					Follicular fluid (N=14)
	Mean	SD	N	Minimum	Maximum	Mean	SD	N	Minimum	Maximum	Mean	SD	N	Minimum	Maximum	Mean	SD	N	Minimum	Maximum
11-DOC	0.0377714	0.0258958	7	0.0151	0.0594	0.0531429	0.0383017	7	0.0304	0.0593	0.127	0.0476282	10	0.07	0.213	31142.8	11835.2	14	12127	54885.3
11-DOS	0.0244667	0.0205466	6	0.010075	0.045325	0.0700714	0.0415052	7	0.0354	0.1077	0.0745	0.0213776	4	0.048	0.1	821.729	490.767	14	272.7	2022.8
CORTICO	< LOD		none			< LOD		none			0.126	0	1	0.126	0.126	2075.94	651.825	14	1303.1	3347.8
CO-SOL	< LOD		none			< LOD		none			0.166273	0.0782995	11	0.084	0.332	32315.2	8298.68	14	20318.7	48737
CO-SONE	0.414442	0.177277	8	0.406797	0.50811	0.169792	0.235456	5	0.005615	0.400835	0.0792	0.0447308	10	0.047	0.197	13104.4	4275.3	14	7052.9	23813.2
P5	3.32777	1.61381	8	2.31095	4.6839	4.297	1.76962	7	2.8254	6.0684	80.638	43.5264	12	32.315	182.51	331032	168185	14	123643	799492
P4	1.88139	1.62836	8	0.530775	3.49043	2.20463	2.54085	7	1.0961	1.5219	17.3923	11.1616	12	3.773	41.016	6.26139e+06	1.43521e+06	14	3.95686e+06	8.90128e+06
17OH-PROG	1.91526	1.29059	8	0.79415	3.07497	3.99809	6.27408	7	1.1736	2.3699	3.20558	2.30082	12	0.444	7.541	668169	257456	14	237610	1.13345e+06
17OH-PREG	1.6203	1.21071	2	0.7642	2.4764	1.44287	0.914585	4	0.83515	2.38512	8.39783	5.35618	6	3.557	18.328	< LOD		none
17-OH-DHP	0.2569	0.0383252	2	0.2298	0.284	0.67235	0.691621	2	0.1833	1.1614	< LOD		none			2892.05	1310.03	13	1375.7	5386.6
AND-AN	< LOD		none			< LOD		none			< LOD		none			< LOD		none
AND-IOL	< LOD		none			< LOD		none			< LOD		none			< LOD		none
ANDROST	< LOD		none			0.86175	1.05677	2	0.1145	1.609	< LOD		none			< LOD		none
A4	0.020875	0.0138297	8	0.0134	0.023475	0.226457	0.35282	7	0.0255	0.2827	3.12183	1.79434	12	0.64	5.427	339.771	191.823	14	121.1	903.7
DHEA	0.263967	0.20148	3	0.0336	0.4073	0.780817	0.377703	6	0.541625	1.02852	11.0456	4.02064	10	5.479	19.945	< LOD		none
T	< LOD		none			0.02786	0.0406794	5	0.00825	0.05585	2.22333	1.64644	12	0.281	4.935	22.8643	12.8955	14	6.7	52
DHT	< LOD		none			0.0315	0	1	0.0315	0.0315	0.245	0.0947037	6	0.15	0.402	26.8	17.2534	2	14.6	39
E1	0.0230375	0.0158848	8	0.0133	0.0395	0.0896429	0.0685247	7	0.0388	0.1532	0.54825	0.26813	12	0.224	0.962	20105.4	10288.4	14	6740.8	44492.1
E2	0.0844143	0.0660863	7	0.0242	0.1346	0.603171	0.575072	7	0.0823	1.0811	3.20775	2.07557	12	0.28	6.087	267401	146598	14	51100	569544
E3	< LOD		none			0.00415	0.000636396	2	0.0037	0.0046	0.0452222	0.0255479	9	0.015	0.088	2320.32	1673.17	14	367.4	5409.2
17A-E2	< LOD		none			< LOD		none			< LOD					2946.78	1022.09	14	1042.1	4740.4
E1/A4	1.22788	0.805713	8	0.824	2.02675	1.01371	0.830982	7	0.343	1.701	0.235	0.176117	12	0.109	0.648	64.0811	26.7136	14	30.0724	125.742
17b E2/T	< LOD		none			46.82	43.7063	5	9.55	93.8	2.4135	2.84034	12	0.297	9.667	11723.9	3036.64	14	6710	17782
P4/P5	0.64975	0.663329	8	0.1005	1.0365	0.495571	0.387124	7	0.213	0.55	0.269	0.236039	12	0.073	0.824	22.9358	13.0973	14	11.1337	58.4732
17OH-PREG/17OH-PROG	2	2.11001	2	0.508	3.492	2.87325	2.46596	4	1.27375	5.448	2.249	1.2472	6	0.671	4.246	< LOD		none
DHEA/A4	16.1693	10.297	3	5.598	26.168	14.979	15.1676	6	1.36	30.2565	3.751	1.73777	10	1.629	6.483	< LOD		none
17OH-PREG/P5	0.388	0.0565685	2	0.348	0.428	0.28775	0.158477	4	0.1395	0.44225	0.116833	0.108538	6	0.034	0.321	< LOD		none
17OH-PROG/P4	1.20612	0.602395	8	0.6765	1.7925	1.46686	0.614966	7	0.927	2.077	0.317167	0.444082	12	0.033	1.581	0.113929	0.0567364	14	0.0396	0.2314
DHEA/17OH-PREG	0.142	0	1	0.142	0.142	0.561333	0.391665	3	0.11	0.812	2.057	1.33666	6	0.391	3.777	< LOD		none
A4/17OH-PROG	0.04075	0.0788611	8	0.0075	0.026	0.109571	0.207805	7	0.017	0.081	1.48	1.36113	12	0.363	4.77	0.000564286	0.000284489	14	0.0003	0.0011
T/A4	< LOD		none			0.16	0.15962	5	0.05	0.2995	0.648	0.245558	12	0.294	0.952	0.0712286	0.027103	14	0.0301	0.1151
E2/E1	4.488	3.36677	7	2.628	6.296	5.593	2.94917	7	2.689	7.101	5.74308	3.73321	12	1.25	12.064	13.2419	3.94052	14	5.4428	19.9885
DHT/T	< LOD		none			0.313	0	1	0.313	0.313	0.0696667	0.0187368	6	0.044	0.087	0.9814	0.439113	2	0.6709	1.2919
17-OH-DHP/17OH-PROG	0.074	0.00282843	2	0.072	0.076	0.0705	0.00919239	2	0.064	0.077	< LOD		none			0.00503846	0.00394726	13	0.0024	0.0099
CO-SOL/CO-SONE	< LOD		none			< LOD		none			2.4655	1.80909	10	1.021	6.968	2.58692	0.678163	14	1.6067	3.432
11-DOC/P4	0.120286	0.274204	7	0.014	0.026	0.0298571	0.0154319	7	0.016	0.045	0.0082	0.00415799	10	0.005	0.019	0.00514286	0.00217776	14	0.0024	0.0099
11-DOS/17OH-PROG	0.273333	0.648991	6	0.00275	0.416	0.0332857	0.0211007	7	0.016	0.056	0.05325	0.0754735	4	0.009	0.166	0.00131429	0.000663159	14	0.0003	0.0029
CORTICO/11-DOC	< LOD		none			< LOD		none			1.117	0	1	1.117	1.117	0.0795643	0.0519462	14	0.0304	0.1973
CO-SOL/11-DOS	< LOD		none			< LOD		none			2.03925	0.41016	4	1.526	2.527	50.5212	26.104	14	16.2177	87.6912
Total Progestogens	7.59375	3.40034	8	5.4725	10.06	11.5171	10.979	7	5.36	9.91	105.435	46.7814	12	64.092	214.47	7263280	1.52502e+06	14	5141218	10184551
Total Androgens	0.119875	0.173106	8	0.01825	0.286	1.16629	1.36059	7	0.659	0.914	14.6726	8.43554	12	1.107	27.875	366.5	201.034	14	133	951
Total Estrogens	0.0975	0.0813722	8	0.03	0.17	0.694286	0.642076	7	0.12	1.24	3.78992	2.27654	12	0.503	6.839	292773	157922	14	59250	622421
Total Corticosteroids	0.0585714	0.0429839	7	0.02	0.08	0.124286	0.0727684	7	0.08	0.19	0.392091	0.132947	11	0.251	0.636	79460.1	19626.3	14	42992	119409

## Sheet: Table S10
Table S10: Corticosteroid concentrations (pg/ml) in fetal ovarian tissue cultures and in blank sample.
Steroids	Fetal ovarian tissue cultures of first trimester								Fetal ovarian tissue culture of second trimester							Blank media
	fo-a1	fo-a2	fo-a3	fo-a4	fo-a5	fo-a6	fo-a7	fo-a8	fo-b1	fo-b2	fo-b3	fo-b4	fo-b5	fo-b6	fo-b7
11-DOC	28.2784	7.17832	< LOD	5.89193	15.8603	9.73966	39.6809	19.2307	15.4372	14.4828	4.45111	61.7943	28.2169	25.4062	27.3552	< LOD
11-DOS	5.06341	< LOD	< LOD	5.46272	7.96228	4.03722	27.9152	19.4674	40.2436	22.6438	6.66873	51.3094	62.9564	16.8594	32.9102	< LOD
CO-SOL	182.263	140.791	157.71	175.597	119.108	186.134	118.391	308.779	< LOD	< LOD	151.834	223.924	7.40811	< LOD	4.79642	360 ± 12
CO-SONE	192.468	205	219.3	214.985	294.651	249.509	197.451	5.46233	2.79609	2.55111	260.861	120.885	17.1714	< LOD	< LOD	< LOD
CO-SOL + CO-SONE	374.731	345.791	377.01	390.582	413.759	435.642	315.842	314.241	2.79609	2.55111	412.695	344.81	24.5795	< LOD	4.79642	360 ± 12
Total Corticosteroids	408.073	352.97	377.01	401.937	437.582	449.419	383.438	352.939	58.4768	39.6777	423.815	457.913	115.753	42.2656	65.0618	360 ± 12

## Sheet: Table S11
Table S11: Release rates of steroid hormones (pg/mm3/hour) measured in ovarian derived samples.
Steroids	Fetal ovarian tissue cultures of first trimester								Detected steroids	Fetal ovarian tissue cultures of second trimester							Detected steroids	Adult ovarian tissue cultures													Detected steroids	Follicular fluid														Detected steroids
	fo-a1	fo-a2	fo-a3	fo-a4	fo-a5	fo-a6	fo-a7	fo-a8		fo-b1	fo-b2	fo-b3	fo-b4	fo-b5	fo-b6	fo-b7		AO-1	AO-2	AO-3	AO-4	AO-5	AO-6	AO-7	AO-8	AO-9	AO-10	AO-11	AO-12	AO-13		FF-1	FF-2	FF-3	FF-4	FF-5	FF-6	FF-7	FF-8	FF-9	FF-10	FF-11	FF-12	FF-13	FF-14
11-DOC	0.0594	0.0151	< LOD	0.0124	0.0333	0.0205	0.0833	0.0404	7	0.0324181	0.0304139	0.00934733	0.129768	0.0592554	0.053353	0.0574459	7	< LOD	0.112136	< LOD	0.213385	12.4642	0.0699436	0.0924011	0.146912	0.0850109	0.0890934	0.112905	0.172653	0.176493	11	23562.5	18849.9	26364.4	15776.2	12127	35547.3	30403.8	42859	30826.7	42962.5	54885.3	25580.5	36993.3	39260.9	14
11-DOS	0.0106	< LOD	< LOD	0.0115	0.0167	0.0085	0.0586	0.0409	6	0.0845115	0.047552	0.0140043	0.10775	0.132208	0.0354048	0.0691114	7	0.0721758	< LOD	< LOD	0.0481237	5.45417	< LOD	0.100326	< LOD	< LOD	< LOD	0.0781882	< LOD	< LOD	5	747.522	621.797	683.28	453.042	272.671	1398.65	1445.64	598.096	519.103	2022.83	492.645	503.329	640.573	1105.25	14
CORTICO	< LOD	< LOD	< LOD	< LOD	< LOD	< LOD	< LOD	< LOD	none	< LOD	< LOD	< LOD	< LOD	< LOD	< LOD	< LOD	none	< LOD	< LOD	< LOD	< LOD	0.0616222	< LOD	< LOD	< LOD	< LOD	< LOD	0.126069	< LOD	< LOD	2	1303.09	1388.47	1391.1	3094.38	2393.24	2223.07	1716.22	1303.12	2715.57	3347.84	1956.72	1881.87	2162.12	2186.32	14
CO-SOL	< LOD	< LOD	< LOD	< LOD	< LOD	< LOD	< LOD	< LOD	none	< LOD	< LOD	< LOD	< LOD	< LOD	< LOD	< LOD	none	0.11015	0.109086	< LOD	0.100637	0.189016	0.138552	0.20191	0.18455	0.332162	0.0844999	0.197615	0.106361	0.263072	12	26649.1	25886.1	24548.7	39727.8	21145.9	31535.2	35854.2	20318.7	33540.7	32805.7	38260.9	43007.5	48737	30395.7	14
CO-SONE	192.468	205	219.3	214.985	294.651	249.509	197.451	5.46233	8	0.00587179	0.00535733	0.547809	0.253859	0.0360599	< LOD	< LOD	5	0.0690511	0.0532189	< LOD	0.0549423	0.0852733	0.0599914	0.0977184	< LOD	0.0476681	0.0827556	0.0472787	0.0819892	0.196925	11	9004.02	12094.5	10706.6	11633.1	7052.88	17645.7	10947.5	10941.9	16508.3	16027.9	23813.2	12814.1	14200.7	10071.5	14
P5	3.5914	5.7879	5.0166	3.0707	3.6858	2.6516	2.1974	0.6208	8	3.79852	1.99196	3.16487	5.98596	2.82539	6.06837	6.24379	7	49.7634	112.867	72.7453	78.3894	89.6686	57.7634	57.1177	32.3152	110.578	121.495	50.1626	182.51	41.9495	13	359577	123643	410754	233699	200945	237355	280137	457263	368714	382699	799492	146200	370561	263412	14
P4	3.7817	0.5814	0.5139	0.7431	2.4516	2.6166	4.3084	0.0544	8	1.52186	1.0961	1.09042	7.95725	1.20789	1.29231	1.26651	7	3.77349	20.0086	13.4481	41.0156	265.726	11.3848	4.77032	26.6329	8.01826	12.4602	14.0788	30.5849	22.5315	13	8.28835e+06	7.22979e+06	5.99655e+06	5.6841e+06	4.98608e+06	4.61013e+06	5.20609e+06	6.76173e+06	5.21496e+06	6.58182e+06	8.90128e+06	6.54825e+06	7.69353e+06	3.95686e+06	14
17OH-PROG	3.2103	1.2572	0.6398	1.4215	2.3539	3.7448	2.669	0.0256	8	1.71902	2.27652	0.890743	18.1724	2.36991	1.38451	1.1736	7	2.87921	3.19001	1.31614	5.30066	424.769	0.444428	7.54109	6.5405	2.04966	3.63875	0.470561	1.37448	3.72246	13	1.13345e+06	559471	237610	638763	785499	836031	853635	672712	313764	946377	481654	425739	554096	915561	14
17OH-PREG	< LOD	2.4764	< LOD	< LOD	< LOD	< LOD	0.7642	< LOD	2	< LOD	< LOD	< LOD	2.79098	1.04924	1.16751	0.763767	4	7.67548	3.83998	< LOD	3.55705	35.7688	< LOD	18.3276	< LOD	8.70212	8.28464	< LOD	< LOD	< LOD	7	< LOD	< LOD	< LOD	< LOD	< LOD	< LOD	< LOD	< LOD	< LOD	< LOD	< LOD	< LOD	< LOD	< LOD	none
17-OH-DHP	0.2298	< LOD	< LOD	< LOD	< LOD	0.284	< LOD	< LOD	2	< LOD	< LOD	< LOD	1.1614	0.183285	< LOD	< LOD	2	< LOD	< LOD	< LOD	< LOD	17.2579	< LOD	< LOD	< LOD	< LOD	< LOD	< LOD	< LOD	< LOD	1	3186.01	1774.87	4235.79	1536.46	< LOD	3643.48	3789.83	2883.37	1375.73	4339.02	2128.99	1699.16	1617.29	5386.58	13
AND-AN	< LOD	< LOD	< LOD	< LOD	< LOD	< LOD	< LOD	< LOD	none	< LOD	< LOD	< LOD	< LOD	< LOD	< LOD	< LOD	none	< LOD	< LOD	< LOD	< LOD	5.36351	< LOD	< LOD	< LOD	< LOD	< LOD	< LOD	< LOD	< LOD	1	< LOD	< LOD	< LOD	< LOD	< LOD	< LOD	< LOD	< LOD	< LOD	< LOD	< LOD	< LOD	< LOD	< LOD	none
AND-IOL	< LOD	< LOD	< LOD	< LOD	< LOD	< LOD	< LOD	< LOD	none	< LOD	< LOD	< LOD	< LOD	< LOD	< LOD	< LOD	none	< LOD	< LOD	< LOD	< LOD	< LOD	< LOD	< LOD	< LOD	< LOD	< LOD	< LOD	< LOD	< LOD	none	< LOD	< LOD	< LOD	< LOD	< LOD	< LOD	< LOD	< LOD	< LOD	< LOD	< LOD	< LOD	< LOD	< LOD	none
ANDROST	< LOD	< LOD	< LOD	< LOD	< LOD	< LOD	< LOD	< LOD	none	1.609	< LOD	< LOD	0.114471	< LOD	< LOD	< LOD	2	< LOD	< LOD	< LOD	< LOD	13.3399	< LOD	< LOD	< LOD	< LOD	< LOD	< LOD	< LOD	< LOD	1	< LOD	< LOD	< LOD	< LOD	< LOD	< LOD	< LOD	< LOD	< LOD	< LOD	< LOD	< LOD	< LOD	< LOD	none
A4	0.0134	0.0134	0.0182	0.0243	0.021	0.0522	0.0185	0.006	8	0.993767	0.185343	0.0254807	0.282697	0.0406669	0.0244482	0.0327811	7	1.48579	4.14269	0.64017	5.4269	62.061	2.11993	4.4015	4.80461	2.48405	4.76895	0.868171	4.96895	1.34957	13	402.613	494.303	266.739	259.35	224.151	903.695	356.223	239.326	235.537	451.847	121.12	191.229	279.822	330.983	14
DHEA	< LOD	0.351	< LOD	0.4073	< LOD	< LOD	< LOD	0.0336	3	1.44435	0.705919	0.718787	0.305642	< LOD	0.8899	0.62033	6	9.63286	12.8305	< LOD	13.4365	4.80139	10.2521	7.17208	8.77242	10.1945	19.9448	5.47947	12.7432	< LOD	11	< LOD	< LOD	< LOD	< LOD	< LOD	< LOD	< LOD	< LOD	< LOD	< LOD	< LOD	< LOD	< LOD	< LOD	none
T	< LOD	< LOD	< LOD	< LOD	< LOD	< LOD	< LOD	< LOD	none	0.100521	0.0111404	0.0110077	0.0111872	< LOD	< LOD	0.00547492	5	0.497765	2.72908	0.466854	4.93496	18.3217	1.54032	3.77109	2.17815	2.36412	2.91613	0.280818	4.60508	0.396277	13	21.7346	16.2736	19.4078	12.5124	6.74279	47.356	24.2605	18.7606	13.9763	52.0004	12.3459	18.8844	30.1765	25.632	14
DHT	< LOD	< LOD	< LOD	< LOD	< LOD	< LOD	< LOD	< LOD	none	0.031493	< LOD	< LOD	< LOD	< LOD	< LOD	< LOD	1	< LOD	0.150296	< LOD	0.302175	1.78422	< LOD	0.165426	< LOD	0.20633	0.245028	< LOD	0.402389	< LOD	7	14.5828	< LOD	< LOD	< LOD	< LOD	< LOD	< LOD	< LOD	< LOD	< LOD	< LOD	< LOD	38.9851	< LOD	2
E1	0.0127	0.0022	0.0151	0.029	0.0485	0.043	0.0184	0.0154	8	0.20712	0.153243	0.013569	0.0970881	0.0387722	0.0618744	0.0557527	7	0.962487	0.925061	0.223661	0.906824	13.0677	0.281623	0.502418	0.521357	0.3066	0.588192	0.440726	0.663949	0.2555	13	23529.1	18583.6	13560.2	10904.7	6740.76	35799.7	21582.7	12609.4	17230.3	44492.1	15229.8	15353.3	16374.8	29485.5	14
E2	0.08	0.0242	0.0397	0.1078	0.1941	0.1346	0.0105	< LOD	7	1.47082	1.08113	0.0500749	1.01329	0.0823038	0.37472	0.14994	7	3.28571	4.15217	0.279543	4.88336	269.034	3.39737	1.85944	5.98347	0.702443	4.80443	2.71459	6.08698	0.345243	13	270100	219000	249100	142400	51100	468328	431406	219174	93781	569544	170126	250043	231607	377901	14
E3	< LOD	< LOD	< LOD	< LOD	< LOD	< LOD	< LOD	< LOD	none	0.00460562	0.00373298	< LOD	< LOD	< LOD	< LOD	< LOD	2	0.0511	0.0292	< LOD	0.0511	3.1665	< LOD	0.0169367	0.0778043	< LOD	0.0487221	0.0292	0.0876	0.0146	10	1546.7	1696.04	1600.37	1116.53	367.442	5293.56	3814.34	1785.31	707.404	5409.17	1130.59	1923.33	1725.16	4368.62	14
17A-E2	< LOD	< LOD	< LOD	< LOD	< LOD	< LOD	< LOD	< LOD	none	< LOD	< LOD	< LOD	< LOD	< LOD	< LOD	< LOD	none	< LOD	< LOD	< LOD	< LOD	< LOD	< LOD	< LOD	< LOD	< LOD	< LOD	< LOD	< LOD	< LOD	none	4037.81	3029.08	4740.42	2354.11	1042.09	3520.97	3650.72	2085.15	1930.74	2976.34	4320.13	2288.7	2441.1	2837.64	14

## Sheet: Table S12
Table S12: Ratios of steroid hormones in ovarian derived samples.
Steroid ratios	Fetal ovarian tissue cultures of first trimester								Fetal ovarian tissue cultures of second trimester							Adult O=ovarian tissue cultures													Follicular fluid
	fo-a1	fo-a2	fo-a3	fo-a4	fo-a5	fo-a6	fo-a7	fo-a8	fo-b1	fo-b2	fo-b3	fo-b4	fo-b5	fo-b6	fo-b7	AO-1	AO-2	AO-3	AO-4	AO-5	AO-6	AO-7	AO-8	AO-9	AO-10	AO-11	AO-12	AO-13	FF-1	FF-2	FF-3	FF-4	FF-5	FF-6	FF-7	FF-8	FF-9	FF-10	FF-11	FF-12	FF-13	FF-14
E1/A4	0.951	0.163	0.827	1.192	2.305	0.823	0.995	2.567	0.208	0.827	0.533	0.343	0.953	2.531	1.701	0.647796	0.2233	0.349377	0.167098	0.210563	0.132845	0.114147	0.108512	0.123427	0.123338	0.507649	0.13362	0.18932	58.441	37.5955	50.8369	42.0462	30.0724	39.6148	60.5877	52.6872	73.1532	98.4673	125.742	80.2879	58.5187	89.0847
E2/T	-	-	-	-	-	-	-	-	14.6	97	4.5	90.6	-	-	27.4	6.60093	1.52145	0.598781	0.989545	14.6839	2.20562	0.493078	2.74704	0.297127	1.64753	9.66673	1.3218	0.871218	12427.2	13457.4	12835	11380.7	7578.47	9889.53	17782.3	11682.7	6710.02	10952.7	13780	13240.7	7675.07	14743.3
P4/P5	1.053	0.1	0.102	0.242	0.665	0.987	1.961	0.088	0.401	0.55	0.345	1.329	0.428	0.213	0.203	0.0758286	0.177277	0.184865	0.523229	2.96342	0.197094	0.0835175	0.824162	0.0725121	0.102557	0.280664	0.167579	0.537109	23.0503	58.4732	14.5989	24.3223	24.8132	19.4229	18.5841	14.7874	14.1436	17.1984	11.1337	44.7897	20.7619	15.0215
17OH-PREG/17OH-PROG	-	0.508	-	-	-	-	3.492	-	-	-	-	6.511	2.259	1.186	1.537	2.66583	1.20375	-	0.671059	0.0842076	-	2.43037	-	4.24564	2.27678	-	-	-	-	-	-	-	-	-	-	-	-	-	-	-	-	-
DHEA/A4	-	26.168	-	16.742	-	-		5.598	1.453	3.809	28.209	1.081	-	36.399	18.923	6.48334	3.09713	-	2.4759	0.0773656	4.83606	1.62946	1.82584	4.10396	4.18222	6.31151	2.56457	-	-	-	-	-	-	-	-	-	-	-	-	-	-	-
17OH-PREG/P5	-	0.428	-	-	-	-	0.348	-	-	-	-	0.466	0.371	0.192	0.122	0.154239	0.0340223	-	0.0453767	0.398899	-	0.320875	-	0.0786965	0.0681889	-	-	-	-	-	-	-	-	-	-	-	-	-	-	-	-	-
17OH-PROG/P4	0.849	2.162	1.245	1.913	0.96	1.431	0.619	0.47	1.13	2.077	0.817	2.284	1.962	1.071	0.927	0.763008	0.159432	0.0978686	0.129235	1.59852	0.0390368	1.58083	0.245579	0.255624	0.292029	0.0334234	0.0449398	0.165211	0.136752	0.0773841	0.0396245	0.112377	0.157538	0.181347	0.163969	0.0994882	0.0601661	0.143787	0.0541107	0.0650157	0.072021	0.231386
DHEA/17OH-PREG	-	0.142	-	-	-	-	-	-	-	-	-	0.11	-	0.762	0.812	1.25502	3.34128	-	3.77741	0.134234	-	0.391326	-	1.17149	2.40745	-	-	-	-	-	-	-	-	-	-	-	-	-	-	-	-	-
A4/17OH-PROG	0.004	0.011	0.029	0.017	0.009	0.014	0.007	0.235	0.578	0.081	0.029	0.016	0.017	0.018	0.028	0.51604	1.29864	0.486399	1.02382	0.146105	4.77003	0.583669	0.734593	1.21193	1.3106	1.84497	3.61515	0.362547	0.00035521	0.000883519	0.00112259	0.000406019	0.000285362	0.00108093	0.000417302	0.000355763	0.000750682	0.000477449	0.000251466	0.000449169	0.000505006	0.000361508
T/A4	-	-	-	-	-	-	-	-	0.101	0.06	0.432	0.04	-	-	0.167	0.335018	0.65877	0.729266	0.909352	0.295221	0.726591	0.856774	0.453346	0.951718	0.611483	0.323459	0.926772	0.293632	0.0539838	0.0329223	0.0727595	0.0482453	0.0300814	0.0524026	0.0681048	0.0783892	0.059338	0.115084	0.101932	0.0987528	0.107842	0.0774422
E2/E1	6.296	11.066	2.628	3.716	4.006	3.134	0.57	-	7.101	7.055	3.69	10.437	2.123	6.056	2.689	3.41377	4.48854	1.24985	5.38512	20.5876	12.0635	3.70099	11.4767	2.29107	8.16813	6.15936	9.16785	1.35125	11.4794	11.7846	18.3699	13.0586	7.58075	13.0819	19.9885	17.3817	5.44281	12.801	11.1706	16.2859	14.1441	12.8165
DHT/T	-	-	-	-	-	-	-	-	0.313299	-	-	-	-	-	-	-	0.055072	-	0.0612315	0.0973827	-	0.0438669	-	0.0872757	0.0840251	-	0.0873792	-	0.670949	-	-	-	-	-	-	-	-	-	-	-	1.2919	-
17-OH-DHP/17OH-PROG	0.072	-	-	-	-	0.076	-	-	-	-	-	0.064	0.077	-	-	-	-	-	-	0.0406288	-	-	-	-	-	-	-	-	0.00281089	0.00317241	0.0178266	0.00240536	-	0.00435807	0.00443964	0.00428619	0.00438461	0.00458487	0.00442015	0.00399108	0.00291879	0.00588336
CO-SOL/CO-SONE	-	-	-	-	-	-	-	-	-	-	-	-	-	-	-	1.5952	2.04976	-	1.83168	2.2166	2.30953	2.06625	-	6.96823	1.02108	4.1798	1.29726	1.3359	2.95969	2.14031	2.29287	3.41506	2.9982	1.78713	3.27511	1.85696	2.03174	2.0468	1.60671	3.35627	3.43202	3.018
11-DOC/P4	0.016	0.026	-	0.017	0.014	0.008	0.019	0.742	0.021	0.028	0.009	0.016	0.049	0.041	0.045	-	0.0056044	-	0.00520254	0.0469063	0.00614357	0.01937	0.00551616	0.0106022	0.00715023	0.00801953	0.00564504	0.00783317	0.00284285	0.00260726	0.00439659	0.0027755	0.00243217	0.0077107	0.00584005	0.00633847	0.0059112	0.00652746	0.00616601	0.00390646	0.00480836	0.00992225
11-DOS/17OH-PROG	0.003	-	-	0.008	0.007	0.002	0.022	1.598	0.049	0.021	0.016	0.006	0.056	0.026	0.059	0.025068	-	-	0.00907882	0.0128403	-	0.0133039	-	-	-	0.166159	-	-	0.00065951	0.0011114	0.00287563	0.000709249	0.000347132	0.00167296	0.00169351	0.000889081	0.00165444	0.00213745	0.00102282	0.00118225	0.00115607	0.00120718
CORTICO/11-DOC	-	-	-	-	-	-	-	-	-	-	-	-	-	-	-	-	-	-	-	0.00494392	-	-	-	-	-	1.11659	-	-	0.0553035	0.0736589	0.0527644	0.196143	0.197348	0.0625384	0.0564476	0.0304047	0.0880915	0.0779246	0.035651	0.0735669	0.0584462	0.0556869
CO-SOL/11-DOS	-	-	-	-	-	-	-	-	-	-	-	-	-	-	-	1.52614	-	-	2.0912	0.0346554	-	2.01255	-	-	-	2.52743	-	-	35.6499	41.6311	35.9278	87.6912	77.5509	22.547	24.8016	33.9723	64.6129	16.2177	77.6642	85.4462	76.0834	27.5012
Total Progestogens	10.81	10.1	6.17	5.24	8.49	9.3	9.94	0.7	7.04	5.36	5.15	36.07	7.64	9.91	9.45	64.0916	139.905	87.5095	128.263	833.19	69.5927	87.7567	65.4886	129.348	145.879	64.7119	214.47	68.2035	9.78457e+06	7.91468e+06	6.64915e+06	6.5581e+06	5.97252e+06	5.68716e+06	6.34365e+06	7.89459e+06	5.89881e+06	7.91523e+06	1.01846e+07	7.12189e+06	8.6198e+06	5.14122e+06
Total Androgens	0.013	0.364	0.018	0.432	0.021	0.052	0.019	0.04	4.17913	0.902	0.755	0.714	0.041	0.914	0.659	11.6164	19.8525	1.10702	24.1005	105.672	13.9124	15.5101	15.7552	15.249	27.8749	6.62846	22.7196	1.74584	438.931	510.577	286.147	271.863	230.894	951.051	380.484	258.087	249.513	503.847	133.466	210.113	348.983	356.615
Total Estrogens	0.09	0.03	0.05	0.14	0.24	0.18	0.03	0.02	1.68	1.24	0.06	1.11	0.12	0.44	0.21	4.2993	5.10643	0.503204	5.84129	285.268	3.67899	2.3788	6.58263	1.00904	5.44135	3.18452	6.83853	0.615343	299214	242309	269001	156775	59250.3	512943	460454	235654	113649	622421	190807	269608	252148	414592
Total Corticoids	0.07	0.02	-	0.02	0.05	0.03	0.14	0.08	0.12	0.08	0.02	0.24	0.19	0.09	0.13	0.251377	0.274441	-	0.417088	18.2543	0.268487	0.492356	0.331461	0.464842	0.256349	0.562057	0.361004	0.63649	61266.3	58840.8	63694	70684.5	42991.7	88350	80367.4	76020.8	84110.4	97166.8	119409	83787.3	102734	83019.7

## Sheet: Table S13
Table S13: Total contribution of the first 13 steroid vectors which contribute to the principal components PC1 and PC2. T and A4 contribute the most to PC1 and PC2 for explaining the variability of the steroid hormone data. Summation of all percentages of contribution of each steroid variable equals to 100%.
steroid-vectors	contribution %
DHEA	21.3576
T	18.5253
A4	13.667
P4	7.63106
E2	6.9999
CO-SONE	6.55185
17-OH-DHP	6.39224
P5	4.56144
E1	4.22721
11-DOC	3.86655
17OH-PROG	2.67437
11-DOS	2.05726
E3	1.48827
